# Supplementary material for: A Rhein-Based Derivative Targets Staphylococcus aureus
Source: Antibiotics (Basel). 2024 Sep 13;13(9):882. doi: 10.3390/antibiotics13090882 (PMC11428220; doi:10.3390/antibiotics13090882)
Supplement: Supplementary file 1 [file antibiotics-13-00882-s001.zip]

Archive with 1 entries (1 files):
- antibiotics-3167904-supplementary.pdf
